# Supplementary material for: Comprehensive Comparative Analysis and Development of Molecular Markers for Dianthus Species Based on Complete Chloroplast Genome Sequences
Source: Int J Mol Sci. 2022 Oct 19;23(20):12567. doi: 10.3390/ijms232012567 (PMC9604191; doi:10.3390/ijms232012567)
Supplement: Supplementary file 1 [file ijms-23-12567-s001.zip]

Archive with 2 entries (2 files):
- Supplementary figures S1-S4.pdf
- Supplementary tables S1-S10.xlsx
